# Supplementary material for: High Incidence of Multiple-Drug-Resistant Pheromone-Responsive Plasmids and Transmissions of VanA-Type Vancomycin-Resistant Enterococcus faecalis between Livestock and Humans in Taiwan
Source: Antibiotics (Basel). 2023 Nov 27;12(12):1668. doi: 10.3390/antibiotics12121668 (PMC10740520; doi:10.3390/antibiotics12121668)
Supplement: Supplementary file 1 [file antibiotics-12-01668-s001.zip]

Archive with 1 entries (1 files):
- antibiotics-2681737-supplementary.pdf
